# Supplementary material for: Activation of the urotensin-II receptor by remdesivir induces cardiomyocyte dysfunction
Source: Commun Biol. 2023 May 12;6:511. doi: 10.1038/s42003-023-04888-x (PMC10175918; doi:10.1038/s42003-023-04888-x)
Supplement: Supplementary file 3 — Supplementary Data 1 [file 42003_2023_4888_MOESM3_ESM.xlsx]

## Sheet: Fig. 1
Fig.1a
	GPCR name							% GPCR activation of 10µM Remdesivir compared to TPA							% GPCR activation of 10µM Molnupiravir compared to TPA							% GPCR activation of 100μM Favipiravir compared to TPA							% GPCR activation of 10μM GS441524 compared to TPA							% GPCR activation of 10μM Sofosbuvir compared to TPA							GPCR full name
	5-HT1A	D1	GPR125	GPR75	MCHR2	PK2		1.90935	4.76747	-0.225605	4.17891	-3.70228	-3.23384		-1.27042	1.11349	-0.997991	-9.47147	-3.92163	-5.78942		-0.504376	-0.0784982	-1.9609	6.14436	-2.2295	-4.28599		-0.480481	0.290997	-0.6885	2.27172	-0.457708	-2.39317		-0.274104	-0.068025	0.925758	-12.6793	-1.19334	-0.620756		5-hydroxytryptamine receptor 1A	dopamine receptor D1	Adhesion G Protein-Coupled Receptor A2 (ADGRA3)	G protein-coupled receptor 75	melanin concentrating hormone receptor 2	prokineticin receptor 2
	5-HT1B	D2	GPR126	GPR77	MLNR	PRLHR		-0.254583	6.53048	-0.536276	4.76578	-3.19031	0.330244		-0.835092	-0.0472349	-3.30927	-1.06966	-1.0928	-3.13145		-3.199	4.36738	-2.03487	6.14755	-4.06972	1.45545		-3.76546	4.1447	-3.46716	2.64968	-7.83657	-1.85899		-1.00093	-0.334432	-2.48571	-3.7025	-0.320244	-8.23987		5-hydroxytryptamine receptor 1B	dopamine receptor D2	Adhesion G Protein-Coupled Receptor G6 (ADGRG6)	complement component 5a receptor 2 (C5AR2)	motilin receptor	prolactin releasing hormone receptor
	5-HT1D	D3	GPR133	GPR78	MRGE	PROKR2		-5.77451	7.66577	3.45223	2.4393	-2.74729	0.416528		0.704838	0.0206953	-83.1186	-0.581372	-1.16576	-1.78635		-9.38192	7.52158	2.83681	-0.429042	-2.09491	0.524205		-9.86795	4.07929	3.31616	0.893529	-0.920217	-1.58961		0.83591	-1.15956	-82.3425	2.01433	-1.05133	-2.61443		5-hydroxytryptamine receptor 1D	dopamine receptor D3	G protein-coupled receptor 133	G Protein-Coupled Receptor 78	MAS-related GPR, member E	prokineticin receptor 2
	5-HT1E	D4	GPR135	GPR81	MRGF	PTH1R		-0.0718268	4.83945	-2.34887	2.29197	0.574011	0.413719		-0.99398	-1.43439	-1.53376	0.932944	-3.53707	-0.633266		0.55537	2.60364	-0.994293	0.102328	0.744876	-0.774612		-1.38451	3.31552	-1.68379	1.05039	4.7593	-0.478926		-1.20701	-2.21487	-2.60085	-7.92222	-2.71344	1.22971		5-hydroxytryptamine receptor 1E	dopamine receptor D4	G Protein-Coupled Receptor 135	hydroxycarboxylic acid receptor 1	MAS-related GPR, member F	parathyroid hormone 1 receptor
	5-HT1F	D5	GPR139	GPR82	MRGPRD	PTH2R		-2.14801	7.05923	2.26591	-0.314581	0.905493	0.517671		0.718831	-1.18223	-23.8685	-1.43317	-3.11787	-0.481299		1.62939	3.38605	-7.28029	-0.0995101	-0.472689	0.391742		0.356307	1.11398	-6.35202	-1.55218	-4.52664	-1.7579		-0.815738	-1.21547	-27.1707	0.261523	4.11586	-1.19341		5-hydroxytryptamine receptor 1F	dopamine receptor D5	G protein-coupled receptor 139	G Protein-Coupled Receptor 82	MAS-related GPR, member D	parathyroid hormone 2 receptor
	5-HT2A	DARC	GPR141	GPR83	MRGPRE	QRFP		4.22226	5.16946	-1.44943	-2.35558	-1.08045	-1.3332		-0.69714	0.223011	-1.57272	-2.01692	-1.31969	-2.80479		2.19936	1.67745	-0.645713	-2.15096	-1.34277	-2.34457		-1.21085	1.78102	-0.309209	-1.11491	-0.87934	-0.974543		-1.66227	-1.55768	-0.92533	-0.627449	0.355429	-1.05462		5-hydroxytryptamine receptor 2A	Duffy blood group, chemokine receptor	G Protein-Coupled Receptor 141	G Protein-Coupled Receptor 83	MAS-related GPR, member E	pyroglutamylated RFamide peptide receptor
	5-HT2C	DP	GPR142	GPR84	MRGPRF	RABGAP1		-0.00170241	6.06361	1.21966	2.57469	-0.325842	-0.576857		-2.97446	-0.606007	2.63326	-3.52797	-0.470976	-0.480927		3.15338	-1.59162	-0.256695	-0.768096	-1.13305	-1.47608		0.0170209	-1.8357	0.30003	5.14745	-0.751174	-1.82565		-0.972742	-0.61672	3.77076	-3.67048	-0.0366725	-1.28014		5-hydroxytryptamine receptor 2C	prostaglandin D2 receptor	G protein-coupled receptor 142	G protein-coupled receptor 84	MAS-related GPR, member F	Rab GTPase-activating protein 1
	5-HT5A	DP2	GPR143	GPR85	MRGPRG	RAMP1		-0.875618	1.86529	-0.637976	6.64054	-0.00100963	1.06601		-1.01243	0.374058	-2.51018	-2.82632	-1.57931	-0.742433		-2.4508	0.118547	-1.86294	3.43666	-0.35977	-0.804772		-3.9774	-0.744705	-1.6478	2.03789	-1.34339	-0.968377		-0.523828	0.67529	-1.10248	-3.7141	-0.28049	-0.994999		5-hydroxytryptamine receptor 5A	prostaglandin D2 receptor 2	G Protein-Coupled Receptor 143	G protein-coupled receptor 85	MAS-related GPR, member G	receptor-activity-modifying protein 1
	5-HT6	EBI2	GPR144	GPR87	MRGPRX1	RGR		0.785364	0.481504	0.937944	-0.158759	0.229898	-0.553997		-0.864098	-0.841711	-1.44787	0.110491	-2.41865	-1.29758		-1.65713	-1.15551	-0.933892	-4.66844	-1.15818	-1.42594		-0.421671	-1.47107	-0.694604	-3.92715	-1.58993	-2.11361		-1.12321	-0.758111	0.00790506	2.98391	-1.40664	-3.06269		5-hydroxytryptamine receptor 6	G protein-coupled receptor 183 (Epstein-Barr Virus Induced Gene 2)	Adhesion G Protein-Coupled Receptor D2 (ADGRD2)	G Protein-Coupled Receptor 87	MAS-related GPR, member X1	Retinal G protein coupled receptor
	5-HT7	EDNRA	GPR146	GPR88	MRGPRX2	RXFP1		1.80002	-0.596621	1.36011	-0.607556	0.189924	-0.563857		-0.62465	0.535681	-4.55967	-1.19248	-3.06459	-0.95721		0.722724	0.818406	0.0655875	-1.10273	-2.37496	0.273827		1.0986	2.17432	0.00864328	-2.33518	-2.43567	-1.09322		-1.40904	2.90795	-6.45887	-0.818318	0.383002	0.455696		5-hydroxytryptamine receptor 7	endothelin receptor type A	G protein-coupled receptor 146	G Protein-Coupled Receptor 88	MAS-related GPR, member X2	relaxin/insulin-like family peptide receptor 1
	ADCYAP1	EDNRB	GPR148	GPR97	MRGPRX3	RXFP2		2.10937	-2.19991	-2.35305	-1.73596	-0.607825	0.369094		-0.59733	-3.59877	-3.31861	-1.08315	-1.49609	-1.67851		-0.29002	-3.10601	-3.10726	-1.79476	-0.329905	-0.673347		3.20861	-4.23503	-2.04715	-0.757557	-0.725628	-1.30499		-0.225392	-2.5736	-1.47938	-1.21452	0.522471	-1.51136		ADCYAP receptor type I	endothelin receptor type B	G Protein-Coupled Receptor 148	Adhesion G Protein-Coupled Receptor G3 (ADGRG3)	MAS-related GPR, member X3	relaxin/insulin-like family peptide receptor 2
	ADORA1	ELTD1	GPR149	GPRC5A	MRGPRX4	RXFP3		3.8047	0.0637227	-0.635682	9.99295	-0.0710382	3.55127		-3.90448	-0.0764842	-41.7263	-5.54454	-2.89724	-2.92279		-0.248663	-0.0903421	0.0438586	8.98846	-1.4731	1.39873		0.705479	-0.971179	-0.814152	6.76282	-1.83676	1.98498		1.89569	0.0799822	-7.06013	-9.12622	-0.77627	-2.19233		adenosine A1 receptor	EGF, latrophilin and seven transmembrane domain containing 1	G protein-coupled receptor 149	G protein-coupled receptor class C group 5 member A	MAS-related GPR, member X4	relaxin/insulin-like family peptide receptor 3
	ADORA2A	EP1	GPR15	GPRC5B	MRGX4	RXFP4		3.95517	0.487584	-0.0535867	6.88331	-1.23605	0.996726		-1.95156	0.203651	-0.0278942	-3.42615	-28.1285	-0.459809		2.3424	-1.04043	1.22682	7.41225	-11.0938	1.69002		1.63057	-1.8447	-0.752169	4.37504	0.701028	-0.33754		-2.14904	-0.685361	-12.9037	-12.5138	-14.4134	-1.56507		adenosine A2a receptor	prostaglandin E receptor 1	G protein-coupled receptor 15	G protein-coupled receptor class C group 5 member B	MAS-related GPR, member X4	relaxin/insulin-like family peptide receptor 4
	ADORA2B	EP2	GPR150	GPRC5C	MT1R	S1PR1		1.78745	1.8291	6.95511	-1.81489	0.541891	-1.91769		-1.60476	-0.704845	-6.13087	-0.707409	-4.07233	-2.18915		1.67207	0.964549	-0.461697	-1.30911	-1.2694	-0.836161		1.20443	-0.304055	0.707723	-1.00378	0.390551	-1.42689		0.00372329	-1.21005	0.238851	-0.501288	-4.4895	0.0873359		adenosine A2b receptor	prostaglandin E receptor 2	G protein-coupled receptor 150	G protein-coupled receptor, family C, group 5, member C	melatonin receptor type 1A	sphingosine-1-phosphate receptor 1
	ADORA3	EP3 iso6	GPR151	GPRC5D	MT2R	S1PR2		5.91281	1.46932	-3.64694	-0.472654	-2.11409	-3.05544		-0.750517	-0.791963	-2.67956	-0.16838	-1.78132	-2.12651		2.09466	0.280111	-0.974298	-2.08684	-4.7848	-1.79933		2.72777	-0.458732	-2.28352	-1.92671	-2.96589	-1.36529		-1.59325	-2.66612	-2.05901	0.492464	-2.80096	0.199206		adenosine A3 receptor	prostaglandin E receptor 3 iso6	G Protein-Coupled Receptor 151	G protein-coupled receptor class C group 5 member D	melatonin receptor type 1B	sphingosine-1-phosphate receptor 2
	ADRB2	EP4	GPR152	GPRC6A	NK1	S1PR3		1.06398	4.74291	-0.750671	-2.4711	-0.866644	-2.57289		0.262795	0.931386	-1.28976	-1.51089	1.66488	-2.51626		-1.00494	-1.55016	-0.401478	-1.54654	-3.44029	-2.00108		-0.40868	-2.87265	-0.231782	-1.11057	-0.667649	-2.19875		1.76124	0.579615	1.86064	0.803036	-1.29359	-0.451804		adrenoceptor beta 2, surface	prostaglandin E receptor 4	G Protein-Coupled Receptor 152	G protein-coupled receptor, family C, group 6, member A	tachykinin receptor 1	sphingosine-1-phosphate receptor 3
	ADRB3	F2R	GPR153	GRM1	NK2	S1PR4		-0.788652	-1.44917	4.65275	-0.568438	1.32398	-2.69074		-0.73736	-0.992337	-23.5534	-0.760734	-2.23435	-2.08011		-0.974738	-2.55131	0.731191	-0.946219	1.14979	-3.37929		0.201087	-1.56768	-3.34174	-0.549088	0.00909152	-3.24357		-0.333124	-1.11807	-14.205	0.735044	-3.34302	-2.24201		adrenoceptor beta 3	coagulation factor II (thrombin) receptor	G protein-coupled receptor 153	glutamate receptor, metabotropic 1	tachykinin receptor 2	sphingosine-1-phosphate receptor 4
	AGTR1	F2RL1	GPR156	GRM2	NK3	S1PR5		1.19737	-1.24794	4.05344	1.10215	-0.17883	-1.20168		-0.396193	-1.79713	-4.85636	0.980319	-1.58756	-0.945399		0.178167	-2.69769	2.76532	-0.721406	-0.776804	1.48658		1.08062	0.131968	1.37926	0.673225	-0.811437	-0.465491		2.5224	0.0736458	-4.5096	-2.26886	-1.93845	-0.326444		angiotensin II receptor, type 1	coagulation factor II (thrombin) receptor-like 1	G protein-coupled receptor 156	glutamate metabotropic receptor 2	tachykinin receptor 3	sphingosine-1-phosphate receptor 5
	AGTR2	F2RL2	GPR157	GRM4	NMBR	SCTR		0.675762	-1.15475	1.04419	-0.0103478	0.460614	-0.95072		0.537181	-1.17896	-0.772583	-0.478319	0.279309	-0.0836611		0.741425	-0.958371	-0.888977	1.65314	-0.62417	-0.512501		0.336979	-2.63592	-1.2323	1.5218	-1.09566	0.89436		1.67336	1.04767	3.50877	2.5621	-0.696918	0.152992		angiotensin II receptor, type 2	coagulation factor II (thrombin) receptor-like 2	G Protein-Coupled Receptor 157	glutamate receptor, metabotropic 4	neuromedin B receptor	secretin receptor
	APLNR	F2RL3	GPR158	GRM5	NMUR1	SSTR1		3.68318	-0.777415	0.971582	2.34118	0.248188	2.79065		-5.91871	2.3517	1.56653	0.891052	-0.0261721	0.451144		-2.24724	-2.75105	2.23967	0.818065	0.179825	0.537217		-3.07394	0.402589	0.212791	1.64693	-0.745581	-0.554322		-5.56996	1.49449	3.31492	3.55433	-2.52176	-0.638312		apelin receptor	coagulation factor II (thrombin) receptor-like 3	G Protein-Coupled Receptor 158	glutamate receptor, metabotropic 5	neuromedin U receptor 1	somatostatin receptor 1
	B1	FFA1	GPR160	GRM6	NMUR2	SSTR2		8.42583	-6.95997	0.13015	-1.73702	0.526613	0.303882		-3.3586	-2.86114	0.0933633	-2.76169	-2.66076	-0.658187		5.1719	-4.93372	-0.793836	-0.482158	-2.41382	-0.842445		1.31223	-14.1632	0.113005	-1.17276	2.72886	-0.998193		-4.99652	-1.47378	2.10491	2.66233	-4.29565	-1.13685		bradykinin receptor B1	free fatty acid receptor 1	G Protein-Coupled Receptor 160	glutamate receptor, metabotropic 6	neuromedin U receptor 2	somatostatin receptor 2
	B2	FFA2	GPR161	GRM7	NPBWR1	SSTR3		1.57181	-1.72089	-2.59705	-0.73799	-1.2595	3.89138		1.04104	-4.08513	-3.45709	-1.86607	-7.0158	-1.24614		1.0813	-0.501054	-0.460156	-0.143188	-3.49536	1.40897		-3.00213	-2.64491	-1.60428	1.05603	-1.75233	3.53876		0.561392	0.171897	-5.58549	10.3579	-6.07872	-1.81066		bradykinin receptor B2	free fatty acid receptor 2	G protein-coupled receptor 161	glutamate receptor, metabotropic 7	neuropeptides B and W receptor 1	somatostatin receptor 3
	BB3	FFA3	GPR162	GRM8	NPBWR2	SSTR4		2.02621	4.74416	2.54973	-1.10889	-4.48152	0.73156		0.337557	-0.0972657	-1.63958	-2.47106	-2.92027	-1.09219		-0.00482695	-0.552463	-1.12832	-1.56427	-4.53223	-0.163975		1.72439	-0.449306	-0.757599	-1.23591	-1.66101	-0.35955		7.68343	0.216547	0.480399	-2.01112	-2.74838	0.27857		Bombesin receptor, subtype 3	free fatty acid receptor 3	G Protein-Coupled Receptor 162	glutamate receptor, metabotropic 8	neuropeptides B and W receptor 2	somatostatin receptor 4
	C3AR1	FFA4	GPR17 short	GRPR	NPFF2	SSTR5		6.696	-7.90026	2.96007	-2.01874	-0.845951	-0.348462		-0.773041	-1.75456	0.173547	-3.57995	-0.917373	-2.28043		1.69058	-8.26735	-0.501339	-1.13893	-0.817908	2.28102		3.33404	-7.33074	2.36033	-1.56326	-0.904461	-0.16203		-0.133231	-2.54608	1.81436	-1.2444	-0.548518	-0.551976		complement C3a receptor 1	free fatty acid receptor 4	G protein-coupled receptor 17 short	gastrin-releasing peptide receptor	neuropeptide FF receptor 2	somatostatin receptor 5
	C5AR1	FP	GPR171	H1	NPFFR1	SUCNR1		-1.42925	1.46543	2.60543	-3.69489	-0.489582	-2.25995		-2.77749	-0.349506	-2.40083	-2.23698	-0.462011	-1.92579		-6.83223	0.208244	-0.90896	0.653992	-3.30548	-2.99101		-2.17462	0.153507	-1.42091	-5.47016	1.06961	-1.17877		-2.88742	-2.65664	-0.831724	-0.31179	-1.90377	-0.922022		complement C5a receptor 1	prostaglandin F receptor	G Protein-Coupled Receptor 171	histamine receptor H1	neuropeptide FF receptor 1	succinate receptor 1
	CALCR	FPR1	GPR173	H2	NPS	TA1		1.2671	-4.31295	1.49267	2.04808	-0.795294	-1.75778		-0.0589505	-0.204309	-4.49378	-0.335371	-0.116217	-2.641		-3.06	-5.46544	0.0590926	0.663073	-0.692914	-2.97529		-3.54101	-4.10381	0.119073	-1.14049	-1.42964	-1.30382		-2.01326	-0.986449	-0.580507	-0.47635	0.111586	-1.11579		calcitonin receptor	formyl peptide receptor 1	G protein-coupled receptor 173	histamine receptor H2	neuropeptide S receptor 1	trace amine associated receptor 1
	CALCRL	FPR2	GPR174	H3	NPY1R	TAAR2		4.11363	-0.745128	1.11745	0.0877716	0.0787983	1.05404		-2.1827	-1.49695	-1.99617	-0.294887	-1.55393	-0.152991		-7.07777	-3.31067	-2.19502	0.315116	-1.14735	0.752669		0.376488	-0.969651	-2.63754	0.590155	-0.879927	-1.41885		-3.04149	-1.5739	-1.72689	-2.02032	-0.538786	-0.403197		calcitonin receptor-like receptor	formyl peptide receptor 2	G-Protein Coupled Receptor 174	histamine receptor H3	neuropeptide Y receptor Y1	trace amine associated receptor 2
	CASR	FPR3	GPR18	H4	NPY2R	TAAR5		4.47882	3.79304	1.11824	7.15996	1.06644	0.868395		-0.137086	-1.94623	-5.38547	-3.71401	-4.76171	-1.57697		0.747805	0.399745	-1.00049	1.77285	-0.896086	-0.416695		1.55319	2.4952	2.08073	5.53999	0.462062	0.608257		-3.31466	-0.772544	-3.04155	-3.2806	-5.2316	-2.96284		calcium sensing receptor	formyl peptide receptor 3	G protein-coupled receptor 18	histamine receptor H4	neuropeptide Y receptor Y2	trace amine associated receptor 5
	CB1	FSHR	GPR182	HCA3	NPY4R	TAAR6		-4.05542	2.2268	2.43634	-1.75073	-1.2042	-0.418719		-1.29582	0.228918	0.0692838	-2.64495	-1.30577	-2.31401		1.88946	3.60538	-0.287988	0.281723	-2.22855	-1.50701		0.0408788	1.25051	0.123902	-0.17832	-1.47957	-1.31134		-1.12549	2.02357	0.0892954	-2.69622	-0.849375	-3.51555		cannabinoid receptor 1	follicle stimulating hormone receptor	G protein-coupled receptor 182	hydroxycarboxylic Acid Receptor 3	neuropeptide Y receptor Y4	trace amine associated receptor 6
	CB2	FZD4	GPR19	HCRTR1	NPY5R	TAAR8		-0.0860403	3.99278	-1.36568	16.6943	0.934358	0.464706		-1.91009	1.08376	-0.760068	1.69629	-5.01891	-0.135079		1.24097	0.754968	-0.653671	12.8871	-1.81721	0.472565		-0.771649	4.29723	-0.932497	16.941	0.212106	-1.61815		-2.78023	-0.222479	-1.20173	-0.161535	-4.22052	-2.21354		cannabinoid receptor 2	frizzled family receptor 4	G Protein-Coupled Receptor 19	hypocretin (orexin) receptor 1	neuropeptide Y Receptor Y5	trace amine associated receptor 8
	CCBP2	G2A	GPR20	HCRTR2	NTSR1(CO)	TAAR9		-7.69383	10.99	8.9035	0.000264787	-1.55744	0.292852		-0.549509	-1.8016	-0.0780414	0.477355	-6.09691	-1.90066		-6.14018	7.39991	3.62973	0.724765	-1.75292	-0.821456		-3.26115	-8.13459	7.20357	2.17351	-0.340787	-2.31555		-0.681105	-1.37487	-2.4476	-1.96602	-8.03628	-1.7396		chemokine binding protein 2	GPR132	G protein-coupled receptor 20	hypocretin (orexin) receptor 2	neurotensin receptor 1	trace amine associated receptor 9
	CCKAR	GABBR1	GPR21	HTR2B	NTSR2	TAS2R1		1.15251	-3.6598	-0.776467	-4.14005	-1.85851	0.931176		2.7106	-1.04664	0.100175	-1.15676	0.127528	-0.930208		-0.522642	-4.00873	-0.0312514	0.186564	-3.41133	-0.270162		-2.8413	-3.77437	0.0471991	0.0795633	1.00538	-0.407775		-1.33657	-1.13753	0.160835	-0.397769	0.255326	-0.974434		cholecystokinin A receptor	gamma-aminobutyric acid (GABA) B receptor, 1	G Protein-Coupled Receptor 21	5-hydroxytryptamine (serotonin) receptor 2B	neurotensin receptor type 2	taste receptor, type 2, member 1
	CCKBR	GAL2	GPR22	HTR4	OPN1LW	TAS2R10		7.72433	0.970811	-1.09426	-2.23546	0.198869	1.89438		-2.82865	-6.16277	-2.12832	-3.37455	0.883544	-0.249822		4.11768	-0.243925	-0.704116	-3.63767	0.26326	1.22708		6.1412	-0.925288	0.700853	-1.56182	-0.985397	0.659827		-2.44195	3.27354	0.407975	-4.08074	-0.649872	-0.149261		cholecystokinin B receptor	galanin receptor 2	G Protein-Coupled Receptor 22	5-hydroxytryptamine (serotonin) receptor 4	opsin 1 (cone pigments), long-wave-sensitive	taste receptor, type 2, member 10
	CCR1	GALR1	GPR25	IP	OPN1MW	TAS2R13		2.29317	6.53228	-2.29022	-0.107126	1.48043	1.10385		-1.80076	1.08122	-2.15948	-1.76475	-0.857113	-0.971017		5.14562	7.0829	-2.14828	-2.04526	-0.549214	-1.05858		4.01724	0.83189	-1.72711	-1.0818	-1.39813	0.783088		-1.90145	-0.0143775	-0.660568	-1.51366	-1.41042	-2.08616		chemokine (C-C motif) receptor 1	galanin receptor 1	G Protein-Coupled Receptor 25	prostaglandin I2 (prostacyclin) receptor	opsin 1 (cone pigments), medium-wave-sensitive	taste receptor, type 2, member 13
	CCR10	GALR3	GPR26	KCNJ5	OPN3	TAS2R14		-7.7649	3.03088	0.187528	1.5535	-0.473434	-1.51073		0.0221379	0.404138	-0.580731	-0.840768	-0.437701	-1.81682		-6.03489	3.96442	-0.290331	-1.78296	-0.34275	0.6266		-6.97023	2.24982	-0.115817	1.88833	-0.281011	-2.20455		0.131352	-0.18681	0.170505	-2.65605	0.266352	-1.25715		C-C motif chemokine receptor 10	galanin receptor 3	G Protein-Coupled Receptor 26	potassium inwardly rectifying channel, subfamily J, member 5	opsin 3	taste receptor, type 2, member 14
	CCR2	GCGR	GPR27	KISSPEPTIN-R	OPN5	TAS2R16		5.22634	2.90566	0.0845005	-1.75215	-2.24553	0.556116		0.105227	0.495175	-0.612444	-4.0383	-2.56335	-0.65016		5.66023	2.23257	-0.296161	-3.51517	-1.79992	0.410675		2.78156	0.277491	1.64588	-2.30762	-1.76796	-2.05899		-0.875663	-0.805978	1.93956	-1.38145	-0.631071	-1.00019		C-C motif chemokine receptor 2	glucagon receptor	G Protein-Coupled Receptor 27	KISS1 Receptor	opsin 5	taste receptor, type 2, member 16
	CCR3	GHRHR	GPR3	LGR5	OPRD1	TAS2R19		7.61194	5.91619	9.84503	12.3837	-3.04813	0.522781		-0.741104	-0.965998	-0.728472	-3.7475	-1.93384	-0.810697		2.69816	6.95685	3.58281	-2.30747	-3.28166	-1.31809		3.06493	1.38411	7.48487	-2.86979	-2.677	-0.280228		-1.65067	-2.19217	-0.512242	-3.95298	-2.64019	-0.5612		C-C motif chemokine receptor 3	growth hormone releasing hormone receptor	G protein-coupled receptor 3	leucine-rich repeat containing G protein-coupled receptor 5	opioid receptor, delta 1 (DOR)	taste receptor, type 2, member 19
	CCR4	GHSR	GPR31	LHCGR	OPRK1	TAS2R5		1.76756	12.1511	-1.64155	0.234032	6.16994	3.91954		1.67474	0.166015	-1.71281	-0.797071	-1.39237	-0.246592		0.849514	-3.32791	-1.24822	0.315156	-1.64752	2.48503		-0.385247	-4.15876	-1.5921	0.26134	-1.93323	0.211515		-2.37528	-0.353827	-0.454628	1.92284	-1.11323	-1.19902		C-C motif chemokine receptor 4	growth hormone secretagogue receptor	G Protein-Coupled Receptor 31	luteinizing hormone/choriogonadotropin receptor	opioid receptor, kappa 1 (KOR)	taste receptor, type 2, member 5
	CCR5	GIPR	GPR32	LPAR1	OPRL1	TAS2R7		2.3821	-2.47262	1.7808	0.718893	-1.45716	0.158691		-2.34207	1.41601	-4.10104	-1.41545	-2.49919	-0.399092		1.18859	-1.79137	0.0717528	0.687402	-1.44016	-0.160252		-0.435743	-3.77172	1.37271	1.19486	-0.869734	-0.220207		-0.36302	-0.358679	-3.91585	3.40792	0.296599	0.252576		C-C motif chemokine receptor 5	gastric inhibitory polypeptide receptor	G protein-coupled receptor 32	lysophosphatidic acid receptor 1	opioid Related Nociceptin Receptor 1	taste receptor, type 2, member 7
	CCR6	GLP1R	GPR33	LPAR2	OPRM1	TAS2R8		2.3441	-0.928178	2.55369	1.11113	-2.36336	0.189418		-2.53129	-2.82741	-3.9584	2.59225	-3.97207	-0.416867		0.146087	-2.53828	-0.126669	1.46996	-1.89341	-0.548502		0.670278	-1.51688	3.02481	-0.122647	-2.75006	0.391385		-3.42871	-2.53696	-2.12644	2.99273	-0.878289	0.758575		C-C motif chemokine receptor 6	glucagon-like peptide 1 receptor	G protein-coupled receptor 33	lysophosphatidic acid receptor 2	opioid receptor, mu 1 (MOR1)	taste receptor, type 2, member 8
	CCR7	GLP2R	GPR34	LPAR4	OR1G1	TAS2R9		2.17019	1.75978	-1.22824	-0.083402	-1.69168	1.68736		0.546211	0.598322	-1.95206	-0.212528	-3.31457	0.0717569		-0.334851	2.96671	-0.575388	-0.545571	0.964921	2.36641		-0.997996	1.04124	-1.26683	1.19289	-1.67888	0.686158		-0.916749	-0.66173	-0.894984	3.13253	-2.97891	-0.791465		C-C motif chemokine receptor 7	glucagon like peptide 2 receptor	G Protein-Coupled Receptor 34	lysophosphatidic acid receptor 4	olfactory receptor, family 1, subfamily G, member 1	taste receptor, type 2, member 9
	CCR8	GNRHR	GPR35	LPAR5	OR3A2	TBXA2R		0.42542	-0.876099	0.536865	2.14916	-3.15199	-0.880851		-2.67773	-1.32443	-3.01478	-2.72785	-0.407791	-1.15755		-0.668624	-1.30335	2.99544	-1.99147	-0.0333984	-0.974008		-5.03146	-3.48158	4.18232	2.96227	-9.8948	-0.528389		-2.89112	-0.975656	-7.85756	1.09661	-1.06545	0.248948		C-C motif chemokine receptor 8	gonadotropin releasing hormone receptor	G protein-coupled receptor 35	lysophosphatidic acid receptor 5	olfactory receptor, family 3, subfamily A, member 2	thromboxane A2 receptor
	CCR9	GPBA	GPR37	LPAR6	OR51E2	TSHR		-0.901976	-1.26001	-0.881148	-2.6698	0.357705	-3.28985		-1.34247	-1.96566	-2.0546	-2.83404	-0.988576	-0.501813		2.4746	0.24061	-0.655372	-2.1042	-0.414512	-1.11364		2.39951	-1.79352	-2.53158	-2.56945	0.751413	-1.38864		-0.976513	-0.805005	-2.60964	0.0867129	-1.75179	-0.338288		chemokine (C-C motif) receptor 9	G protein-coupled bile acid receptor 1	G protein-coupled receptor 37	lysophosphatidic acid receptor 6	olfactory receptor, family 51, subfamily E, member 2	thyroid stimulating hormone receptor
	CCRL2	GPER	GPR37L1	LTB4R	OXER1	UTS2R		0.0535954	1.59704	-2.17736	-0.224249	2.06467	46.9107		-0.522166	-1.25915	-1.63164	-0.696862	-0.118882	-8.4355		0.0461288	-2.76081	-2.31835	-0.299379	0.648941	-4.10997		2.2459	-3.06377	-2.02943	0.848873	-0.232502	-11.4267		1.65823	-0.815124	-1.90716	0.619569	-1.8612	-2.85362		chemokine (C-C motif) receptor-like 2	G protein-coupled estrogen receptor 1	G Protein-Coupled Receptor 37 Like 1	leukotriene B4 receptor	oxoeicosanoid receptor 1	urotensin 2 receptor
	CD97	GPR1	GPR39	LTB4R2B	OXGR1	V1A		1.19949	2.72489	2.2509	-0.974371	0.443936	0.240311		-0.339641	-1.07118	-11.5101	-0.205614	0.238566	0.0613088		-3.34309	-1.91505	-6.36301	-0.0275316	-1.06626	0.922857		-3.89911	-3.33327	-9.02435	-0.182157	-0.461652	-0.48001		-1.87624	-2.39792	-4.92972	1.86279	1.76969	-0.512472		adhesion G protein-coupled receptor E5	G protein-coupled receptor 1	G Protein-Coupled Receptor 39	leukotriene B4 receptor 2	oxoglutarate (alpha-ketoglutarate) receptor 1	arginine vasopressin receptor 1A
	CMKLR1	GPR101	GPR4	M1	OXTR	V1B		-1.37575	1.69774	-1.37305	3.0109	0.330343	1.47182		-0.312707	-0.865225	-3.96719	-0.85623	-2.79645	-0.659751		2.98329	-0.717407	-3.16217	0.788455	-0.72617	1.11888		-4.93369	-0.779276	-0.660999	0.618133	-1.20307	0.627253		-0.93889	-3.39861	1.93659	-0.631013	-3.35553	-0.148774		chemerin chemokine-like receptor 1	G protein-coupled receptor 101	G Protein-Coupled Receptor 4	Muscarinic acetylcholine receptor M1	oxytocin Receptor	arginine vasopressin receptor 1B
	CRHR1	GPR109A	GPR45	M2	P2RY10	V2		2.05426	2.35661	0.314518	5.99831	-1.52543	1.36477		1.10922	-37.4528	0.592213	0.69544	-1.61113	-0.988271		-0.370129	1.41286	-0.54564	2.31624	-0.744711	1.41008		0.46683	0.689062	-0.0255577	4.86526	-1.35841	-0.764579		1.15472	-29.561	0.95495	1.34948	0.333747	-0.416512		corticotropin releasing hormone receptor 1	hydroxycarboxylic acid receptor 2 (HCA2)	G Protein-Coupled Receptor 45	Muscarinic acetylcholine receptor M2	purinergic receptor P2Y, G-protein coupled, 10	arginine vasopressin receptor 2
	CRHR2	GPR110	GPR50	M3	P2Y1	VIPR1		1.57733	-1.50394	-1.37003	2.85047	11.0377	-1.85327		-0.00499997	-0.00487711	-1.44569	-0.147116	-11.8258	-0.522197		-0.528567	-3.8756	-0.69232	0.163913	0.429607	-0.983249		0.656407	-1.66745	-1.05458	3.50261	-0.459182	-2.0975		2.1008	0.252217	-0.300647	-1.31778	-4.63201	0.0833103		corticotropin releasing hormone receptor 2	G-protein-coupled receptor 110 (ADGRF1)	G Protein-Coupled Receptor 50	Muscarinic acetylcholine receptor M3	purinergic receptor P2Y, G-protein coupled, 1	vasoactive intestinal peptide receptor 1
	CX3CR1	GPR111	GPR52	M4	P2Y11	VIPR2		2.07585	-1.08542	-0.475827	-2.98414	-12.5126	0.501863		-0.579499	0.306788	-1.34188	-1.10787	-21.7685	-0.156011		0.0634428	-1.94043	-2.30729	-6.29129	-11.1477	-0.699361		-0.520875	-2.5185	-1.15427	-4.09443	-16.2976	-0.864493		0.247064	-0.382456	-2.66429	-1.5722	-20.5258	1.30023		chemokine (C-X3-C motif) receptor 1	G-protein-coupled receptor 111 (ADGRF2)	G protein-coupled receptor 52	Muscarinic acetylcholine receptor M4	purinergic receptor P2Y, G-protein coupled, 11	vasoactive intestinal peptide receptor 2
	CXCR1	GPR113	GPR55	M5	P2Y12	VN1R1		-0.837976	0.66037	-2.74919	-0.595058	0.718014	3.04412		-2.06255	-1.48621	0.0447985	-0.639189	-6.75185	-1.18964		-1.26191	-1.12478	-0.0195124	0.694665	-4.09058	1.76789		-1.09308	-1.07808	-0.0976791	2.90315	-4.31394	2.86592		-0.0927979	0.111405	-0.223356	-1.43071	-2.58565	-0.898495		chemokine (C-X-C motif) receptor 1	G-protein-coupled receptor 113 (ADGRF3)	G Protein-Coupled Receptor 55	Muscarinic acetylcholine receptor M5	purinergic receptor P2Y, G-protein coupled, 12	vomeronasal 1 receptor
	CXCR2	GPR114	GPR56	MAS1	P2Y13 short	XCR1		2.41114	-1.50539	-0.797219	21.2757	2.55038	0.628212		0.925662	-2.86319	-2.19841	-15.3097	-3.48375	-0.399337		-0.272434	-2.55474	-0.739922	-7.84388	1.69786	0.846373		0.397558	-2.75898	-3.72938	-19.0916	0.947113	-1.92397		-1.42788	0.491611	0.191406	2.48251	-2.67864	-0.208013		C-X-C motif chemokine receptor 2	G-protein-coupled receptor 114 (ADGRG5)	G protein-coupled receptor 56	MAS1 oncogene	purinergic receptor P2Y, G-protein coupled, 13 short	chemokine (C motif) receptor 1/GPR5
	CXCR3	GPR115	GPR6	MAS1L	P2Y14	α1A		-0.707918	-1.78316	7.41175	0.268897	8.52275	0.479051		-2.30116	-1.42547	-0.365566	0.300175	0.0147	0.335396		-0.619956	-2.79226	1.82612	-0.101176	5.35737	0.574034		-3.07791	-3.61485	5.10852	3.15118	4.97212	0.0113904		-2.02752	-1.19006	-0.690322	0.456851	0.96592	0.300627		C-X-C motif chemokine receptor 3	G-protein-coupled receptor 115 (ADGRF4)	G protein-coupled receptor 6	MAS1 oncogene-like	purinergic receptor P2Y, G-protein coupled, 14	adrenoceptor alpha 1A
	CXCR4	GPR116	GPR61	MC1R	P2Y2	α1B		1.64094	-2.59	-3.23374	-0.549077	-6.22167	-0.0202163		-1.54774	-2.22957	-0.395524	0.0444083	-58.1477	0.493285		-0.773162	-1.79067	-3.46612	-0.37515	-22.9834	-1.61455		-0.227805	-2.90841	-3.94393	0.495863	-17.1805	-1.17466		1.2988	-0.621287	-0.928696	0.57527	-41.6911	0.342086		chemokine (C-X-C motif) receptor 4	G-protein-coupled receptor 116 (ADGRF5)	G protein-coupled receptor 61	melanocyte-stimulating hormone receptor	purinergic receptor P2Y, G-protein coupled, 2	adrenoceptor alpha 1B
	CXCR5	GPR119	GPR62	MC2R	P2Y4	α1D		-0.166025	7.13725	0.870815	-1.06057	-0.0040248	1.6706		-2.00221	-26.8651	-0.850525	-0.523549	-12.7799	0.273382		-2.18269	3.67057	-1.62629	-0.848707	-6.06318	1.15699		-2.05015	5.33201	-0.285535	-0.688062	-5.05916	-1.10998		-0.968226	-6.03844	1.51801	-3.13747	-14.4373	0.0196693		C-X-C motif chemokine receptor 5	G protein-coupled receptor 119	G protein-coupled receptor 62	melanocortin 2 receptor	pyrimidinergic receptor P2Y, G-protein coupled, 4	adrenoceptor alpha 1D
	CXCR6	GPR12	GPR63	MC3R	P2Y6	α2A		0.837327	5.35358	1.09894	1.69702	1.17758	8.12592		0.979303	0.357321	-0.16742	-4.70471	-17.8431	-0.00544894		-1.01525	3.70235	-0.60658	0.30018	-0.383599	1.73371		-0.956083	4.27027	2.45366	2.25946	-8.64625	-0.94939		-0.824249	-0.471489	1.22072	-3.13087	-26.5772	-2.4809		C-X-C motif chemokine receptor ６	G protein-coupled receptor 12	G Protein-Coupled Receptor 63	melanocortin 3 receptor	pyrimidinergic receptor P2Y, G-protein coupled, 6	adrenoceptor alpha 2A
	CXCR7	GPR120	GPR64	MC4R	P2Y8	α2B		0.897587	1.08851	-4.07859	3.439	6.37963	5.92794		-1.55984	-1.23122	-5.62271	-1.93466	-9.10215	-2.53147		-1.89576	-1.71521	-2.31219	2.23899	1.695	-4.0258		1.42999	0.816526	-4.33753	2.19424	1.71317	-2.27815		-0.832365	-1.09626	-7.70066	-2.59901	-3.85876	0.619489		chemokine (C-X-C motif) receptor 7	Free Fatty Acid Receptor 4 (FFAR4)	G protein-coupled receptor 64	melanocortin 4 receptor	purinergic receptor P2Y, G-protein coupled, 8	adrenoceptor alpha 2B
	CysLT1	GPR123	GPR65	MC5R	PAFR	α2C		0.442084	-0.903487	-1.38715	1.3071	6.57367	15.581		-1.71705	-2.46826	-8.37556	-1.46562	-6.72212	-6.27246		-0.478295	-1.4511	1.27755	-0.920969	-0.530386	6.99583		-1.13901	0.374871	-3.0793	0.907565	-1.61951	2.31995		-1.58494	0.44486	-10.455	-2.86865	-7.18618	-4.42349		cysteinyl leukotriene receptor 1	Adhesion G Protein-Coupled Receptor A1 (ADGRA1)	G protein-coupled receptor 65	melanocortin 5 receptor	platelet activating factor receptor	adrenoceptor alpha 2C
	CYSLTR2	GPR124	GPR68 long	MCHR1	PK1	β1		-0.408258	-0.926017	-2.92712	-1.97169	-3.327	1.06887		-0.186825	-0.92841	-159.537	-2.68928	-3.52999	0.738327		-1.3275	-1.17209	5.01971	-2.8993	-2.81528	-1.39651		-1.21235	0.290297	3.27418	-1.76566	-2.67556	-0.381304		-0.910325	1.08674	-162.099	-4.21675	-1.12576	1.26936		cysteinyl leukotriene receptor 2	Adhesion G Protein-Coupled Receptor A2 (ADGRA2)	G protein-coupled receptor 68 long	melanin concentrating hormone receptor 1	prokineticin receptor 1	adrenoceptor beta 1
Fig.1b		UTS2R activation (%AP-TGFα release）								UTS2R activation (%AP-TGFα release）
	compound concentration Log10 (M)	Remdesivir			Urantide + remdesivir				compound concentration Log10 (M)	UT2			Urantide + UT2
	-15	3.6	1.97	-1.81	0	0	0		-15	-2.6	-2.1	1	-1.1	-1.7	0.678
	-7	-0.82	-0.82	-0.85	1.9	2.1	4.335		-11	18.4	15.4	19.3	2.1	3.1	3.516
	-6	-0.65	1.88	-0.78	1.6	2.3	3.063		-10	51.6	52.5	51.3	0.7	0.6	2.808
	-5.48149	7.9	6.7	6.82	2.7	4	4.478		-9	58.8	60.1	58.8	2.9	1	3.315
	-5	15	20.8	21.9	4.7	3.3	3.4		-8	60.1	60.4	58.8	5.6	6.6	6.425
	-4.48149	34.9	35.7	37.2	3.6	2.5	2.7		-7	59.6	58.1	58.1	7	6.7	7.508
Fig.1c		Liminescent signal (fold over vehicle)								Liminescent signal (fold over vehicle)
	compound concentration Log10 (M)	MOCK			Remdesivir				compound concentration Log10 (M)	MOCK			Urotensin II(UT2)
	-15	1	1	1	1	1	1		-15	1	1	1	1	1	1
	-6	0.991661	1.00151	1.03715	0.987294	1.12118	1.03382		-10	1.02522	1.06498	1.10369	1.03137	1.07831	1.05429
	-5.5	1.0219	1.01107	1.02302	0.964326	1.04369	0.994351		-9	1.0206	0.977495	1.04249	1.4107	1.25704	1.60925
	-5	0.988045	0.965493	1.05983	0.857172	1.06004	1.01654		-8	1.03678	0.947874	1.0504	3.17948	2.03877	3.39865
	-4.5	0.948392	0.982822	1.00207	0.891883	0.975778	0.975708		-7	1.01968	1.00938	1.06415	3.73875	2.36553	4.25743
									-6	1.03739	0.991262	1.08051	4.12444	2.58422	4.65314
									-5	1.04587	1.05822	1.1301	4.26021	2.68926	4.59583
Fig.1e	Relative expression to 10μM UT2
	1mM Remdesivir	10mM Remdesivir	100uM Urantide
	0.621367	0.606902	0.36053
	0.693311	0.377191	0.465939
	0.807026	0.589171	0.637591
	0.652448		0.743868

## Sheet: Fig. 2
Fig.2b	⊿pEC50 of remdesivir compared to WT UTS2R
	T304A	T304V	N297A	M134A	M134T	D130N
	-1	-1	-1	-1	-1	0.505095
	-1	-1	-1	-1	-1	0.54015
	-1	-1	-0.740691	-1	-1	0.54706
						0.592807
						0.484474
Fig.2c	⊿pEC50 of UT2 compared to WT UTS2R
	T304A	T304V	N297A	M134A	M134T	D130N
	-0.752153	-0.971247	-1	-0.745602	-0.471427	-1
	-0.490062	-0.408519	-1	-0.833377	-0.630912	-1
	-0.772312	-0.658883	-1	-0.809658	-0.181126	-1
						-1
						-1

## Sheet: Fig. 3
Fig.3a	Relative pERK 1/ERK 1 ratio						Relative pERK 2/ERK 2 ratio
	Vehicle	0.1 μM Remdesivir	1 μM Remdesivir	0.1 μM Remdesivir +Urantide	1 μM Remdesivir +Urantide		Vehicle	0.1 μM Remdesivir	1 μM Remdesivir	0.1 μM Remdesivir +Urantide	1 μM Remdesivir +Urantide
	0.308919	13.4876	18.0862	5.6169	4.63502		0.495709	22.1121	25.59	7.72604	4.25466
	1.17604	14.3853	16.0901	6.09271	6.08126		0.851107	18.2869	22.1938	9.07466	6.81438
	1.51504	4.78416	17.0921	4.75815	4.35646		1.65318	5.69707	26.3586	5.85957	6.59082
Fig.3c
	Time (ms)	0	0.05	0.1	0.15	0.2	0.25	0.3	0.35	0.4	0.45	0.5	0.55	0.6	0.65	0.7	0.75	0.8	0.85	0.9	0.95	1	1.05	1.1	1.15	1.2	1.25	1.3	1.35	1.4	1.45	1.5	1.55	1.6	1.65	1.7	1.75	1.8	1.85	1.9	1.95	2	2.05	2.1	2.15	2.2	2.25	2.3	2.35
Field potential (µV)	Vehicle	0	0	0	0	0	0	-0.1	-0.1	-0.1	0	0	0	0	0	0	0	-0.1	-0.1	-0.1	-0.1	-0.1	-0.1	-0.1	-0.1	-0.1	-0.1	-0.1	-0.1	-0.1	-0.1	-0.1	-0.2	-0.2	-0.2	-0.2	-0.2	-0.3	-0.3	-0.3	-0.3	-0.3	-0.3	-0.3	-0.3	-0.3	-0.2	-0.2	-0.2
	Remdesivir	13.9	13.9	13.8	13.9	13.9	13.9	13.9	13.9	13.9	14	14	14	14	14	14	14	14	14	14	14	14	14	14	14	14	14	14	14	14	14	14	14	14	14	14.1	14.1	14	14	14.1	14.1	14.1	14.1	14.1	14.1	14.1	14.1	14.1	14.1
	Time (ms)	0	0.05	0.1	0.15	0.2	0.25	0.3	0.35	0.4	0.45	0.5	0.55	0.6	0.65	0.7	0.75	0.8	0.85	0.9	0.95	1	1.05	1.1	1.15	1.2	1.25	1.3	1.35	1.4	1.45	1.5	1.55	1.6	1.65	1.7	1.75	1.8	1.85	1.9	1.95	2	2.05	2.1	2.15	2.2	2.25	2.3	2.35
Field potential (µV)	Vehicle	-3	-3	-3.1	-3.1	-3.1	-3.1	-3.1	-3.1	-3.1	-3.1	-3.1	-3.1	-3.1	-3.1	-3.1	-3.1	-3.1	-3.1	-3.1	-3.1	-3.1	-3.1	-3.1	-3.1	-3.1	-3.1	-3.1	-3.1	-3.1	-3.1	-3.1	-3.1	-3.1	-3.1	-3.1	-3.1	-3.1	-3.1	-3.1	-3.1	-3.1	-3.1	-3.1	-3.1	-3.1	-3.1	-3.1	-3.1
	Uratide + remdesivir	0	0	0	0	0	0	0	0	0	0	0	0	0	0	0	0	0	0	0.1	0.1	0	0	0	0.1	0.1	0.1	0.1	0	0	0	0	0	0	0	0	0	0	0	0	-0.1	-0.1	-0.1	-0.1	-0.1	-0.1	-0.1	-0.1	-0.1
Fig.3d
	FPDcF change (%)	Time after remdesivir administration (h)					FPDcF change (%)	Time after remdesivir administration (h)
	Remdesivir	0	24	48	72		Uratide + remdesivir	0	24	48	72
		0	-1.26219	6.18067	8.66467			0	-1.71912	-0.533065	6.73765
		0	3.45492	2.59063	19.9053			0	-2.77164	-0.822825	5.91795
		0	1.76624	8.03388	18.1524			0	-0.641332	-0.472915	7.80595
Fig.3e	APD90 (sec)
	Vehicle	Remdesivir	Urantide + remdesivir	UT2
	0.688	1.03602	0.684	0.692
	0.625	1.13298	0.2	0.77
	0.348	1.13202	0.435	0.791
	0.548	0.687		0.836
	0.512	0.674		0.864
		0.751
[truncated: 5,000 more columns]

## Sheet: Fig. 4
Fig.4a	Contraction [a.u.]
	Vehicle	Remdesivir	Urantide + remdesivir
	0.359469	0.142919	0.264132
	0.298442	0.153325	0.265143
	0.314562	0.102405	0.271454
Fig.4b	Contraction [a.u.]
	Vehicle	Remdesivir	PTX + Remdesivir	YM-254890 + Remdesivir
	0.324632	0.101857	0.330235	0.108026
	0.321943	0.115779	0.334416	0.137595
	0.325903	0.119384	0.324536	0.13608
Fig.4c	Relative pERK 1/ERK 1 ratio				Relative pERK 2/ERK 2 ratio
	Vehicle	1uM Remdesivir	PTX + 1μM Remdesivir		Vehicle	1uM Remdesivir	PTX + 1μM Remdesivir
	1.00261	8.73672	7.70791		0.708198	3.76955	2.926
	1.02662	10.2678	6.79132		1.6951	4.98671	2.44715
	0.97077	12.0089	4.14765		0.5967	3.83901	1.14047
Fig.4d	Relative pAkt/Akt ratio
	Vehicle	1uM Remdesivir	PTX + 1μM Remdesivir
	1.25114	3.87735	1.32399
	0.609228	2.54279	0.665655
	1.13963	3.15155	1.29611
Fig.4e
% change in cell area	Control	79.8221	75.3093	80.6973	82.7119	88.6935	86.7723	78.443	79.7373	86.7042	90.1156	88.3417	87.606	93.6119	96.1006	86.9635	93.1415	82.8203	84.8113	92.0186	84.0624	88.3184	73.8628	92.7899	90.5152	83.6388	84.6036	89.6648	87.1594	86.1567	95.0948	95.0321	79.6894	90.637	80.0084	86.1611	93.3717	90.2467	92.9039	92.1664	89.2002	86.1533	90.1925	97.1009	81.4562	82.3825	91.9011	89.2024	80.249
	Remdesivir	105.475	96.8992	90.8507	95.4921	93.7347	96.4001	97.9465	109.114	90.2365	98.3449	86.9893	92.3066	93.546	94.6719	89.7629	109.96	98.1658	94.2106	103.498	97.3051	101.305	106.308	94.7734	91.3635	97.1844	90.3274	98.136	93.2895	95.0848	90.6268	80.7974	88.3332	89.4435	101.681	99.8795	102.84	97.4229	99.3069	99.6318	95.9905	103.731	90.6453	104.323	88.4629	84.5291	104.071	97.0386	92.1949
Fig.4f
Ratio of cardiomyocyte shortening (%)	Control	94.0902	92.742	90.0134	93.2449	92.7509	94.4617	86.908	96.3497	96.788	95.7366	94.434	95.3516	91.4897	94.592	90.8544	91.3987	89.6681	94.7243	90.38	93.4957	91.298	91.9233	91.9884	89.9036	95.8534	94.6772	91.4091	88.6352	88.4763	92.5381	96.5438	97.8471	97.3326	98.0435	97.5988	95.6721	94.738	99.8658	91.2464	97.5496	99.9733	92.7844	95.4746	95.13	86.3144	95.7854	93.955	97.4005
	Remdesivir	98.1876	97.0724	87.1973	98.7302	99.7265	99.7833	100.664	93.85	98.4071	99.2008	93.4429	96.8915	98.1651	95.9321	98.2615	96.9401	96.1704	92.864	94.2188	94.3351	101.752	96.9292	98.038	91.7214	95.6552	95.7109	95.5229	98.0634	91.7322	92.206	95.7952	93.4136	96.285	96.432	99.0141	94.7888	96.4464	95.3547	98.148	93.0312	101.651	97.0568	98.9186	102.723	97.9596	100.314	97.716	99.1137
[truncated: 6 more columns]

## Sheet: Fig. 5
Fig. 5c	⊿pEC50 of remdesivir compared to WT UTS2R					⊿pEC50 of UT2 compared to WT UTS2R
	G68C	D130G	V159M	A249G		G68C	D130G	V159M	A249G
	0.52563	0.256888	0.313551	0.278184		-0.552215	-1	0.173108	0.0317092
	0.705404	0.390004	0.310926	0.27358		-0.23544	-1	0.0490414	0.159599
	0.673478	0.240393	0.330805	0.367143		-0.689571	-1	0.238765	0.0449075
	0.51717	0.324595	0.45576	0.291253		-0.356229	-1	0.154355	-0.0604211
