# Supplementary material for: Activation of the urotensin-II receptor by remdesivir induces cardiomyocyte dysfunction
Source: Commun Biol. 2023 May 12;6:511. doi: 10.1038/s42003-023-04888-x (PMC10175918; doi:10.1038/s42003-023-04888-x)
Supplement: Supplementary file 5 — Supplementary Data 3 [file 42003_2023_4888_MOESM5_ESM.xlsx]

## Sheet: Sheet1
Sample(Tissue)	Company	Cat no.	Lot no.	Source
Liver	TaKaRa	636742	1904769A	pooled from 1 male Caucasian, age 35
Spleen		636743	2009815A	pooled from 15 male/female Caucasians; ages: 22-69
Pancreas		636742	1904769A	pooled from 15 male/female Caucasians, ages 22-69
Heart		636742	1904769A	pooled from 3 male Caucasians, ages 24-41
Lung		636742	1904769A	pooled from 1 male Caucasian, age 50
Skeletal Muscle		636742	1904769A	pooled from 4 male/female Caucasians, ages 25-56
Kidney		636742	1904769A	pooled from 4 male/female Caucasians, ages 28-48
Brain		636742	1904769A	pooled from 8 male Caucasians, ages 43-65
