# Supplementary material for: Activation of the urotensin-II receptor by remdesivir induces cardiomyocyte dysfunction
Source: Commun Biol. 2023 May 12;6:511. doi: 10.1038/s42003-023-04888-x (PMC10175918; doi:10.1038/s42003-023-04888-x)
Supplement: Supplementary file 6 — Supplementary Data 4 [file 42003_2023_4888_MOESM6_ESM.xlsx]

## Sheet: Sheet1
Primer Name	Primer Sequence
Human UTS2R Fw	CCCAACGCAACCCTCAACA
Human UTS2R Rv	ACCACGTAGACGTACATGGAG
Mouse UTS2R Fw	ATGTGCCGATTTCTGCGTG
Mouse UTS2R Rv	CCAGTCCTTAGTGACGTAGGTG
Universal 18S Fw	CTTAGAGGGACAAGTGGCG
Universal 18S Rv	ACGCTGAGCCAGTCAGTGTA
G3PDH	Provided by manufacturer
